# Supplementary material for: Characterization of a Small Cysteine-Rich Secreted Effector, TcSCP_9014, in Tilletia controversa
Source: Plants (Basel). 2024 May 31;13(11):1523. doi: 10.3390/plants13111523 (PMC11174917; doi:10.3390/plants13111523)
Supplement: Supplementary file 1 [file plants-13-01523-s001.zip]

Archive with 1 entries (1 files):
- plants-2984861-supplementary.pdf
